# Supplementary material for: Optimization of Textural and Structural Properties of Carbon Materials for Sodium Dual-Ion Battery Electrodes
Source: Molecules. 2025 Jun 2;30(11):2439. doi: 10.3390/molecules30112439 (PMC12156141; doi:10.3390/molecules30112439)
Supplement: Supplementary file 1 [file molecules-30-02439-s001.zip]

Archive with 1 entries (1 files):
- molecules-3641549-supplementary.pdf
